# Supplementary material for: Musashi-1 Regulates MIF1-Mediated M2 Macrophage Polarization in Promoting Glioblastoma Progression
Source: Cancers (Basel). 2021 Apr 9;13(8):1799. doi: 10.3390/cancers13081799 (PMC8069545; doi:10.3390/cancers13081799)
Supplement: Supplementary file 1 [file cancers-13-01799-s001.zip]

Archive with 3 entries (3 files):
- cancers-1125400-non-published.pdf
- WB raw data-Suppl-2.pdf
- cancers-1125400_supplementary material.pdf
